# Supplementary material for: Vaccine-Preventable Disease Outbreaks Among Healthcare Workers: A Scoping Review
Source: Clin Infect Dis. 2024 Apr 17;79(2):555–61. doi: 10.1093/cid/ciae209 (PMC11327795; doi:10.1093/cid/ciae209)
Supplement: ciae209_Supplementary_Data [file ciae209_supplementary_data.zip]

Archive with 2 entries (2 files):
- Supplemental Material clean.docx
- Supplemental tables 2802clean.docx
